# Supplementary material for: The Anatase-to-Rutile Phase Transition in Highly Oriented Nanoparticles Array of Titania with Photocatalytic Response Changes
Source: Nanomaterials (Basel). 2022 Dec 11;12(24):4418. doi: 10.3390/nano12244418 (PMC9785057; doi:10.3390/nano12244418)
Supplement: Supplementary file 1 [file nanomaterials-12-04418-s001.zip]

Archive with 1 entries (1 files):
- nanomaterials-2065520-supplementary.pdf
